# Supplementary material for: Measuring the quality of care in nursing home residents with early-onset neurodegenerative diseases: a scoping review
Source: BMC Palliat Care. 2020 Feb 27;19:25. doi: 10.1186/s12904-020-0528-0 (PMC7047396; doi:10.1186/s12904-020-0528-0)
Supplement: Supplementary file 1 — Additional file 1. Search terms. [file 12904_2020_528_MOESM1_ESM.xlsx]

## Sheet: Pubmed
Blok 1	Blok 2	Blok 3	Blok 4
Neurodegenerative diseases	Quality of Care	Nursing Home	Patient, informal caregiver, nursing staff perspective
Huntington Disease[MeSH Terms]	Quality of Health care[MeSH Terms]	Institutionalization[MeSH Terms]	"Patient Preference"[MeSH Terms]
Huntington Disease*[Title/Abstract]	Quality of Health care[Title/Abstract]	Institutionalization[Title/Abstract]	"Patient Preference"[Title/Abstract]
Huntington's disease*[Title/Abstract]	Health Care Quality[Title/Abstract]	Institutionalized elderly[Title/Abstract]
	Healthcare Quality[Title/Abstract]		"Patient Satisfaction"[MeSH Terms]
Motor Neuron Disease[MeSH Terms]	Care Quality[Title/Abstract]	Skilled nursing facilities[MeSH Terms]	"Patient Satisfaction"[Title/Abstract]
Motor Neuron Disease[Title/Abstract]		Skilled nursing facilities[Title/Abstract]	"Personal Satisfaction"[MeSH Terms]
Amyotrophic Lateral Sclerosis[Title/Abstract]	"Outcome and process assessment"[MeSH Terms]	Skilled nursing facility[Title/Abstract]	"Personal Satisfaction"[Title/Abstract]
	"Outcome and process assessment"[Title/Abstract]
Multiple System Atrophy[MeSH Terms]		Nursing care[MeSH Terms]	Health Services Needs and Demand[MeSH Terms]
Multiple System Atrophy[Title/Abstract]	"Quality assurance, Health Care"[MeSH Terms]	Nursing care[Title/Abstract]	Health Services Needs and Demand[Title/Abstract]
Multiple System Atrophies[Title/Abstract]	"Quality assurance, Health Care"[Title/Abstract]	"Nursing Homes"[Mesh Terms]	Needs assessment[MeSH Terms]
		"Nursing Homes"[Title/Abstract]	Needs assessment[Title/Abstract]
Parkinson disease[MeSH Terms]	Quality improvement[MeSH Terms]	Nursing home residents[Title/Abstract]
Parkinson disease[Title/Abstract]	Quality improvement[Title/Abstract]	Nursing home*[Title/Abstract]	Patient Safety[MeSH Terms]
Parkinson diseases[Title/Abstract]		Nursing unit*[Title/Abstract]	Patient Safety[Title/Abstract]
Parkinson's disease[Title/Abstract]	"Quality indicators, Health Care"[MeSH Terms]	Nursing centre*[Title/Abstract]
Parkinson's diseases[Title/Abstract]	"Quality indicators, Health Care"[Title/Abstract]	Nursing center*[Title/Abstract]	Patient-Centered Care[MeSH Terms]
Parkinsonian Disorders[Title/Abstract]		Nursing facilit*[Title/Abstract]	Patient-Centered Care[Title/Abstract]
Parkinsonism[Title/Abstract]	Health care evaluation mechanisms[MeSH Terms]	Nursing institution*[Title/Abstract]	Patient comfort[MeSH Terms]
	Health care evaluation mechanisms[Title/Abstract]		Patient comfort[Title/Abstract]
Multiple sclerosis[MeSH Terms]	Health care evaluation mechanism[Title/Abstract]	"Homes for the Aged"[Mesh]	Patient Participation[MeSH Terms]
Multiple sclerosis[Title/Abstract]		"Homes for the Aged"[Title/Abstract]	Patient Participation[Title/Abstract]
	Standards of care[MeSH Terms]	"Group Homes"[Mesh]
Spinocerebellar Atrophy[Title/Abstract]	Standards of care[Title/Abstract]	"Group Homes"[Title/Abstract]	Caregivers[MeSH Terms]
Spinocerebellar Atrophies[Title/Abstract]		Geriatric home*[Title/Abstract]	Caregivers[Title/Abstract]
Disseminated Sclerosis[Title/Abstract]	Continuity of patient care[MeSH Terms]	Geriatric unit*[Title/Abstract]
	Continuity of patient care[Title/Abstract]	Geriatric centre*[Title/Abstract]	Family[MeSH Terms]
"Spinocerebellar Ataxias"[MeSH Terms]		Geriatric center*[Title/Abstract]	Family[Title/Abstract]
Spinocerebellar Ataxias[Title/Abstract]	Quality of Healthcare[Title/Abstract]	Geriatric facilit*[Title/Abstract]
	Quality of care[Title/Abstract]	Geriatric institution*[Title/Abstract]	Patient care[MeSH Terms]
	Care qualities[Title/Abstract]		Patient care[Title/Abstract]
	Structure process outcome triad[Title/Abstract]	Intermediate care facilities[MeSH Terms]
	Outcome assessment[Title/Abstract]	Intermediate care facilities[Title/Abstract]	Professional-Patient Relations[MeSH Terms]
	Process assessment[Title/Abstract]	Extended care facilities[Title/Abstract]	Professional-Patient Relations[Title/Abstract]
	Healthcare quality assurance[Title/Abstract]	Extended care facility[Title/Abstract]	Physician-Patient Relations[MeSH Terms]
	Healthcare quality assessments[Title/Abstract]	Care homes[Title/Abstract]	Physician-Patient Relations[Title/Abstract]
	Quality improvements[Title/Abstract]	Care home[Title/Abstract]	Nurse-Patient Relations[MeSH Terms]
	Healthcare quality indicator[Title/Abstract]	Care institution[Title/Abstract]	Nurse-Patient Relations[Title/Abstract]
	Care standard[Title/Abstract]	Old age home*[Title/Abstract]
	Care standards[Title/Abstract]		Patient Care Team[MeSH Terms]
	Quality of Care Models[Title/Abstract]	Long-term care[MeSH Terms]	Patient Care Team[Title/Abstract]
	Care Models[Title/Abstract]	Long-term care[Title/Abstract]	Health Personnel[MeSH Terms]
		Long term care facilities[Title/Abstract]	Health Personnel[Title/Abstract]
		Long term care[Title/Abstract]	Nursing staff[MeSH Terms]
			Nursing staff[Title/Abstract]
		Palliative care[MeSH Terms]	Nurses[MeSH Terms]
		Palliative care[Title/Abstract]	Nurses[Title/Abstract]
		Terminal care[MeSH Terms]	"Caregiver preference"[Title/Abstract]
		Terminal care[Title/Abstract]	"Patient perspective"[Title/Abstract]
			Expectation[Title/Abstract]
			Beliefs[Title/Abstract]
			"Patient view"[Title/Abstract]
			"Caregiver satisfaction"[Title/Abstract]

## Sheet: Embase
Blok 1	Blok 2	Blok 3	Blok 4
Neurodegenerative diseases	Quality of Care	Nursing Home	Patient, informal caregiver, nursing staff perspective
*Huntington chorea/	*Health care quality/	*Institutionalization/	*Patient Preference/
Huntington Disease.ti,ab.	Quality of Health care.ti,ab.	Institutionalization.ti,ab.	Patient Preference.ti,ab.
	Health Care Quality.ti,ab.	*Institutionalized elderly/
*Motor Neuron Disease/	Healthcare Quality.ti,ab.	Institutionalized elderly.ti,ab.	*Patient Satisfaction/
Motor Neuron Disease.ti,ab.	Care Quality.ti,ab.	Skilled nursing facilities.ti,ab.	Patient Satisfaction.ti,ab.
*Amyotrophic Lateral Sclerosis/		Skilled nursing facility.ti,ab.	*Satisfaction/
Amyotrophic Lateral Sclerosis.ti,ab.	(Outcome and process assessment).ti,ab.		Personal Satisfaction.ti,ab.
Multiple System Atrophy.ti,ab.		*Nursing care/
Multiple System Atrophies.ti,ab.	*Quality control/	Nursing care.ti,ab.	(Health Services Needs and Demand).ti,ab.
	Quality assurance.ti,ab.	*Nursing Home/	*Needs assessment/
*Parkinson disease/		Nursing Home.ti,ab.	Needs assessment.ti,ab.
Parkinson disease.ti,ab.	*total quality management/	Nursing Homes.ti,ab.
Parkinson diseases.ti,ab.	Quality improvement.ti,ab.	Nursing home residents.ti,ab.	*Patient Safety/
Parkinson's disease.ti,ab.		*Nursing Home Patient/	Patient Safety.ti,ab.
Parkinson's diseases.ti,ab.	Quality indicators.ti,ab.	Nursing Home Patient.ti,ab.
Parkinsonian Disorders.ti,ab.		*Nursing unit/	Patient-Centered Care.ti,ab.
*Parkinsonism/	Health care evaluation mechanisms.ti,ab.	Nursing unit.ti,ab.	*Patient comfort/
		Nursing centre.ti,ab.	Patient comfort.ti,ab.
*Multiple sclerosis/	Standards of care.ti,ab.	Nursing center.ti,ab.	*Patient Participation/
Multiple sclerosis.ti,ab.		Nursing facilit*.ti,ab.	Patient Participation.ti,ab.
	Continuity of patient care.ti,ab.	Nursing institution*.ti,ab.
*Spinocerebellar degeneration/			*Caregiver/
Spinocerebellar Atrophy.ti,ab.	Quality of care.ti,ab.	*Homes for the Aged/	Caregivers.ti,ab.
Spinocerebellar Atrophies.ti,ab.	Care qualities.ti,ab.	Homes for the Aged.ti,ab.	Caregiver.ti,ab.
Disseminated Sclerosis.ti,ab.	Structure process outcome triad.ti,ab.	*Residential Home/	*Family/
	Outcome assessment.ti,ab.	Residential Home.ti,ab.	Family.ti,ab.
Spinocerebellar Ataxias.ti,ab.	Process assessment.ti,ab.	Group Homes.ti,ab.
	Healthcare quality assurance.ti,ab.	Geriatric home.ti,ab.	*Patient care/
	Healthcare quality assessments.ti,ab.	Geriatric unit.ti,ab.	Patient care.ti,ab.
	Quality improvements.ti,ab.	Geriatric centre.ti,ab.
	Healthcare quality indicator.ti,ab.	Geriatric center.ti,ab.	*Doctor Patient Relation/
	Care standard.ti,ab.	Geriatric facilit*.ti,ab.	Doctor Patient Relation.ti,ab.
	Care standards.ti,ab.	Geriatric institution*.ti,ab.	*Professional-Patient Relationship
	Quality of Care Models.ti,ab.		Professional-Patient Relationship.ti,ab.
	Care Models.ti,ab.	Intermediate care facilities.ti,ab.	Professional-Patient Relations.ti,ab.
		Extended care facilities.ti,ab.	Physician-Patient Relations.ti,ab.
		Extended care facility.ti,ab.	Nurse-Patient Relations.ti,ab.
		Care homes.ti,ab.	*Nurse Patient Relationship/
		Care home.ti,ab.	Nurse Patient Relationship.ti,ab.
		Care institution.ti,ab.	Patient Care Team.ti,ab.
		Old age home.ti,ab.	*Health care Personnel/
			Health Personnel.ti,ab.
		*Long term care/	Health care personnel.ti,ab.
		Long term care.ti,ab.	*Nursing staff/
		Long term care facilities.ti,ab.	Nursing staff.ti,ab.
			*Nurse/
		*Health Care Facility/	Nurses.ti,ab.
		Health Care Facility.ti,ab.
			Caregiver preference.ti,ab.
		Palliative care.ti,ab.	Patient perspective.ti,ab.
		*Terminal care/	*Expectation/
		Terminal care.ti,ab.	Expectation.ti,ab.
			*Health Belief/
		*Institutional care/	Health Belief.ti,ab.
		Institutional care.ti,ab.	Beliefs.ti,ab.
			Patient view.ti,ab.
		*Elderly care/	Caregiver satisfaction.ti,ab.
		Elderly care.ti,ab.

## Sheet: Web of Science
Blok 1	Blok 2	Blok 3	Blok 4
Neurodegenerative diseases	Quality of Care	Nursing Home	Patient, informal caregiver, nursing staff perspective
TS="Huntington Disease"	TS="Quality of Health care"	TS="Institutionalization"	TS="Patient Preference"
TS="Huntington Disease*"	TS="Health Care Quality"	TS="Institutionalized elderly"	TS="Patient Satisfaction"
TS="Huntington's disease*"	TS="Healthcare Quality"	TS="Skilled nursing facilities"	TS="Personal Satisfaction"
	TS="Care Quality"	TS="Skilled nursing facility"	TS="Health Services Needs and Demand"
TS="Motor Neuron Disease"
TS="Amyotrophic Lateral Sclerosis"	TS="Outcome and process assessment"	TS="Nursing care"	TS="Needs assessment"
	TS="Quality assurance, Health Care"	TS="Nursing Homes"	TS="Patient Safety"
TS="Multiple System Atrophy"		TS="Nursing home residents"	TS="Patient-Centered Care"
TS="Multiple System Atrophies"	TS="Quality improvement"	TS="Nursing home*"	TS="Patient comfort"
	TS="Quality indicators, Health Care"	TS="Nursing unit*"	TS="Patient Participation"
TS="Parkinson disease"		TS="Nursing centre*"
TS="Parkinson diseases"	TS="Health care evaluation mechanisms"	TS="Nursing center*"	TS="Caregivers"
TS="Parkinson's disease"	TS="Health care evaluation mechanism"	TS="Nursing facilit*"	TS="Family"
TS="Parkinson's diseases"		TS="Nursing institution*"	TS="Patient care"
TS="Parkinsonian Disorders"	TS="Standards of care"
TS="Parkinsonism"		TS="Homes for the Aged"	TS="Professional-Patient Relations"
	TS="Continuity of patient care"		TS="Physician-Patient Relations"
TS="Multiple sclerosis"		TS="Group Homes"	TS="Nurse-Patient Relations"
	TS="Quality of Healthcare"	TS="Geriatric home*"	TS="Patient Care Team"
TS="Spinocerebellar Atrophy"	TS="Quality of care"	TS="Geriatric unit*"
TS="Spinocerebellar Atrophies"	TS="Care qualities"	TS="Geriatric centre*"	TS="Health Personnel"
TS="Disseminated Sclerosis"	TS="Structure process outcome triad"	TS="Geriatric center*"
	TS="Outcome assessment"	TS="Geriatric facilit*"	TS="Nursing staff"
TS="Spinocerebellar Ataxias"	TS="Process assessment"	TS="Geriatric institution*"	TS="Nurses"
	TS="Healthcare quality assurance"
	TS="Healthcare quality assessments"	TS="Intermediate care facilities"	TS="Caregiver preference"
	TS="Quality improvements"		TS="Patient perspective"
	TS="Healthcare quality indicator"	TS="Extended care facilities"	TS="Expectation"
	TS="Care standard"	TS="Extended care facility"	TS="Beliefs"
	TS="Care standards"	TS="Care homes"	TS="Patient view"
	TS="Quality of Care Models"	TS="Care home"	TS="Caregiver satisfaction"
	TS="Care Models"	TS="Care institution"
		TS="Old age home*"
		TS="Long-term care"
		TS="Long term care facilities"
		TS="Long term care"
		TS="Nursing care"
		TS="Palliative care"
		TS="Terminal care"

## Sheet: CINAHL
Blok 1	Blok 2	Blok 3	Blok 4
Neurodegenerative diseases	Quality of Care	Nursing Home	Patient, informal caregiver, nursing staff perspective
(MH "Huntington's Disease")	(MH "Quality of Health care+")	(MH "Institutionalization+")	TX Patient Preference
TX Huntington Disease*	TX Quality of Health care	TX Institutionalization
TX Huntington's Disease*	TX Quality of Healthcare	TX Institutionalized elderly	(MH "Patient Satisfaction")
	TX Health Care Quality		TX Patient Satisfaction
(MH "Motor Neuron Diseases+")	TX Healthcare Quality	(MH "Skilled nursing facilities")	(MH "Personal Satisfaction+")
TX Motor Neuron Diseases	TX Care Quality	TX Skilled nursing facilities	TX Personal Satisfaction
	(MH "Quality of Nursing Care")	TX Skilled nursing facility
(MH "Amyotrophic Lateral Sclerosis")	TX Quality of Nursing Care		(MH "Health Services Needs and Demand+")
TX Amyotrophic Lateral Sclerosis		(MH "Nursing care+")	TX Health Services Needs and Demand
	(MH "Outcome assessment")	TX Nursing care	(MH "Needs assessment")
(MH "Multiple System Atrophy")	TX Outcome assessment	(MH "Nursing Homes+")	TX Needs assessment
TX Multiple System Atrophy	(MH "Process assessment (Health Care)+")	TX Nursing Homes
TX Multiple System Atrophies	TX Process assessment (Health Care)	TX Nursing home residents	(MH "Patient Safety+")
		(MH "Nursing Units")	TX Patient Safety
(MH "Parkinson disease")	(MH "Quality assurance+")	TX Nursing units
TX Parkinson disease	TX Quality assurance	TX Nursing center	(MH "Patient Centered Care")
TX Parkinson's disease			TX Patient-Centered Care
(MH "Parkinsonian Disorders+")	(MH "Quality improvement+")	TX Nursing facilit*	TX Patient comfort
TX Parkinsonism	TX Quality improvement	TX Nursing institution
		(MH "Nursing Home Patients")	(MH "Consumer Participation")
TX Multiple sclerosis	(MH "Clinical indicators")	TX Homes for the Aged	TX Patient Participation
TX Spinocerebellar Atrophy	TX Clinical indicators	TX Group Homes	TX Consumer Participation
TX Spinocerebellar Atrophies		TX Geriatric home	(MH "Caregivers")
TX Disseminated Sclerosis	TX Health care evaluation mechanisms	TX Geriatric unit	TX Caregivers
		TX Geriatric center
(MH "Spinocerebellar Ataxias+")	TX Standards of care	TX Geriatric facilit*	(MH "Family+")
TX Spinocerebellar Ataxias		TX Geriatric institution*	TX Family
	(MH "Continuity of patient care+")
	TX Continuity of patient care	TX Intermediate care facilities	(MH "Patient care+")
		TX Extended care facilit*	TX Patient care
	TX Quality of care	TX Care homes
	TX Care qualities	TX Care institution	(MH "Professional-Patient Relations+")
	TX Structure process outcome triad	TX Old age home	TX Professional-Patient Relations
	TX Healthcare quality assurance		(MH "Physician-Patient Relations")
	TX Healthcare quality assessments	(MH "Long term care")	TX Physician-Patient Relations
	TX Healthcare quality indicator	TX Long term care	(MH "Nurse-Patient Relations")
	TX Care standard	TX Long term care facilities	TX Nurse-Patient Relations
	TX Care standards		(MH "Professional-Family Relations")
	TX Quality of Care Models	(MH "Nursing care+")	TX Professional-Family Relations
	TX Care Models	TX Nursing care	(MH "Multidisciplinary Care Team+")
			TX Multidisciplinary Care Team
		(MH "Palliative care")	TX Patient Care Team
		TX Palliative care	(MH "Health Personnel+")
			TX Health Personnel
		(MH "Terminal care+")	(MH "Staff Nurses")
		TX Terminal care	TX Staff Nurses
			TX Nursing staff
		(MH "Nursing practice+")
			(MH "Nurses+")
			TX Nurses
			TX Caregiver preference
			TX Patient perspective
			TX Expectation
			TX Beliefs
			TX Patient view
			TX Caregiver satisfaction
			(MH "Nursing home personnel")
			TX Nursing home personnel
